# Supplementary material for: Sex Differences in Anxiety and Depression Conditions among Cancer Patients: A Systematic Review and Meta-Analysis
Source: Cancers (Basel). 2024 May 22;16(11):1969. doi: 10.3390/cancers16111969 (PMC11171373; doi:10.3390/cancers16111969)
Supplement: Supplementary file 1 [file cancers-16-01969-s001.zip]

Archive with 1 entries (1 files):
- cancers-2960324-supplementary.pdf
